# Supplementary material for: miR-214-3p Is Commonly Downregulated by EWS-FLI1 and by CD99 and Its Restoration Limits Ewing Sarcoma Aggressiveness
Source: Cancers (Basel). 2022 Mar 30;14(7):1762. doi: 10.3390/cancers14071762 (PMC8997046; doi:10.3390/cancers14071762)
Supplement: Supplementary file 1 [file cancers-14-01762-s001.zip]

Archive with 5 entries (5 files):
- SUPPLEMENTAL FIGURE S1.tif
- SUPPLEMENTAL FIGURE S2.tif
- SUPPLEMENTAL FIGURE S3.tif
- Supplemental Table S1.xlsx
- Supplemental Table S2.pdf
