# Supplementary material for: miR-214-3p Is Commonly Downregulated by EWS-FLI1 and by CD99 and Its Restoration Limits Ewing Sarcoma Aggressiveness
Source: Cancers (Basel). 2022 Mar 30;14(7):1762. doi: 10.3390/cancers14071762 (PMC8997046; doi:10.3390/cancers14071762)
Supplement: Supplementary file 1 [file cancers-14-01762-s001.zip › Supplemental Table S1.xlsx]

## Sheet: list of miRNA
DE FEO et al.2019		BAN et l. 2011		McKINSEY et al.2011
hsa-miR-199a-3p		hsa-miR-145		hsa-miR-146a
hsa-miR-29a-3p		hsa-miR-424		hsa-miR-21
hsa-miR-214-3p		hsa-miR-21		hsa-miR-22
hsa-let-7c-5p		hsa-miR-214-5p		hsa-miR-100
hsa-let-7g-5p	Down	hsa-miR-214-3p	Down	hsa-miR-125b	Down
hsa-miR-15b-5p		hsa-miR-28-5p		hsa-miR-146b-5p
hsa-miR-718		hsa-miR-424*		hsa-miR-222
hsa-miR-1273g-3p		hsa-miR-27a*		hsa-miR-584
hsa-miR-4443		hsa-miR-22.*		hsa-mir-2221
hsa-miR-638		hsa-miR-409-3p		hsa-miR-199a-3p
hsa-miR-6738-5p		hsa-miR-21*		hsa-miR-199b-3p
hsa-miR-3617-5p		hsa-miR-125b		hsa-miR-29a-3p
hsa-miR-3923		hsa-miR-708		hsa-miR-27a
hsa-miR-1295b-3p		hsa-miR-135b		hsa-miR-27b
hsa-miR-6793-5p		hsa-miR-500		hsa-miR-193b
hsa-miR-6083		hsa-miR-126*		hsa-miR-99a
hsa-miR-1343-5p		hsa-miR-93*		hsa-miR-549
hsa-miR-8087		hsa-miR-505		hsa-miR-95
hsa-miR-5685		hsa-miR-128		hsa-mir-649
hsa-miR-196a-5p		hsa-miR-126		hsa-miR-99b
hsa-miR-4688		hsa-miR-9		hsa-miR-127-3p
hsa-miR-3917	Up	hsa-miR-101	Up	hsa-miR-941
hsa-miR-4640-5p		hsa-miR-425*		hsa-miR-203
hsa-miR-5003-3p		hsa-miR-592		hsa-miR-574-3p
hsa-miR-1911-5p		hsa-miR-340*		hsa-miR-186*
hsa-miR-6870-5p		hsa-miR-505*		hsa-miR-493
hsa-miR-196b-5p		hsa-miR-652		hsa-miR-922
hsa-miR-186-3p		hsa-miR-150		hsa-miR-34a
hsa-miR-6510-5p		hsa-miR-20a*		hsa-miR-603
hsa-miR-6820-5p				hsa-miR-125b-1*
hsa-miR-6076				hsa-miR-214-3p
hsa-miR-4646-5p				hsa-miR-93
hsa-miR-1910-5p				hsa-miR-484
hsa-miR-7847-3p				hsa-miR-106a
hsa-miR-423-5p				hsa-miR-25
hsa-miR-708-5p				hsa-miR-20a
hsa-miR-642b-3p				hsa-miR-15b
hsa-miR-4294				hsa-miR-92b	Up
hsa-miR-345-3p				hsa-miR-103
hsa-miR-1182				hsa-miR324-5p
hsa-miR-6741-5p				hsa-miR-423-3p
hsa-miR-3682-3p				hsa-miR-130a
hsa-miR-652-5p				hsa-miR-324-3p
hsa-miR-623				hsa-miR-320
hsa-miR-486-5p				hsa-let-7d
hsa-miR-4271				hsa-miR-106b*
hsa-miR-125a-3p				hsa-mir-130b
hsa-miR-6740-5p				hsa-miR-760
hsa-miR-4429				hsa-miR-378
hsa-miR-6730-5p				hsa-miR-532-3p
hsa-miR-6728-5p				hsa-miR-665
hsa-miR-134-5p				hsa-miR-886-5p
hsa-miR-1249-5p				hsa-miR-574-5p
hsa-miR-4499				hsa-miR-940
hsa-miR-6073				hsa-miR-296-3p
hsa-miR-7975				hsa-miR-186
				hsa-miR-181d
Down regulated miRNA				hsa-miR-575
Up regulated miRNA				hsa-miR-604
				hsa-miR-345
				hsa-miR-875-3p
